# Supplementary material for: Understanding the Toxicity Profile of Approved ADCs
Source: Pharmaceutics. 2025 Feb 14;17(2):258. doi: 10.3390/pharmaceutics17020258 (PMC11858992; doi:10.3390/pharmaceutics17020258)
Supplement: Supplementary file 1 [file pharmaceutics-17-00258-s001.zip]

Archive with 1 entries (1 files):
- pharmaceutics-3447716-supplementary.pdf
